# Supplementary material for: Antifungal Activity of Lactobacillus plantarum ZZUA493 and Its Application to Extend the Shelf Life of Chinese Steamed Buns
Source: Foods. 2022 Jan 12;11(2):195. doi: 10.3390/foods11020195 (PMC8775031; doi:10.3390/foods11020195)
Supplement: Supplementary file 1 [file foods-11-00195-s001.zip]

Archive with 1 entries (1 files):
- foods-1505546-supplementary.pdf
